# Supplementary material for: Genomic Analysis and Antimicrobial Components of M7, an Aspergillus terreus Strain Derived from the South China Sea
Source: J Fungi (Basel). 2022 Oct 7;8(10):1051. doi: 10.3390/jof8101051 (PMC9605573; doi:10.3390/jof8101051)
Supplement: Supplementary file 1 [file jof-08-01051-s001.zip]

Archive with 1 entries (1 files):
- jof-1901556 - supplementary.pdf
